# Supplementary material for: Hallmarks of Cancer Cachexia: Sexual Dimorphism in Related Pathways
Source: Int J Mol Sci. 2025 Apr 22;26(9):3952. doi: 10.3390/ijms26093952 (PMC12071346; doi:10.3390/ijms26093952)
Supplement: Supplementary file 1 [file ijms-26-03952-s001.zip]

Archive with 1 entries (1 files):
- ijms-3514138-supplementary.pdf
